# Supplementary material for: Orthoflavivirus omskense NS1 Protein Induces Microvascular Endothelial Permeability In Vitro
Source: Viruses. 2025 Jun 28;17(7):923. doi: 10.3390/v17070923 (PMC12300036; doi:10.3390/v17070923)
Supplement: Supplementary file 1 [file viruses-17-00923-s001.zip]

Archive with 1 entries (1 files):
- viruses-3657952-supplementary.pdf
